# Supplementary material for: Using MRI to Study High Pressure Assisted Nutrient Infusion
Source: Molecules. 2022 Nov 17;27(22):7972. doi: 10.3390/molecules27227972 (PMC9696878; doi:10.3390/molecules27227972)
Supplement: Supplementary file 1 [file molecules-27-07972-s001.zip]

Archive with 1 entries (1 files):
- molecules-1946131-supplementary.pdf
